# Supplementary material for: Mortality Risk from Respiratory Diseases Due to Non-Optimal Temperature among Brazilian Elderlies
Source: Int J Environ Res Public Health. 2021 May 22;18(11):5550. doi: 10.3390/ijerph18115550 (PMC8197018; doi:10.3390/ijerph18115550)
Supplement: Supplementary file 1 [file ijerph-18-05550-s001.zip]

Archive with 1 entries (1 files):
- ijerph-1138208-supplementary.pdf
